# Supplementary material for: Development of a Novel Immune-Related Gene Prognostic Index for Breast Cancer
Source: Front Immunol. 2022 Apr 26;13:845093. doi: 10.3389/fimmu.2022.845093 (PMC9086776; doi:10.3389/fimmu.2022.845093)
Supplement: Supplementary file 1 [file DataSheet_1.zip]

Archive with 9 entries (8 files):
- Data Sheet 1 (1)/Supplementary/
- Data Sheet 1 (1)/Supplementary/Supplementary Figure 1.jpg
- Data Sheet 1 (1)/Supplementary/Supplementary Figure 2.jpg
- Data Sheet 1 (1)/Supplementary/Supplementary Figure 3.jpg
- Data Sheet 1 (1)/Supplementary/Supplementary Figure 4.jpg
- Data Sheet 1 (1)/Supplementary/Supplementary Figure 5.jpg
- Data Sheet 1 (1)/Supplementary/Supplementary Figure 6.jpg
- Data Sheet 1 (1)/Supplementary/Supplementary Table 2.docx
- Data Sheet 1 (1)/Supplementary/Supplementary Table1.docx
